# Supplementary material for: ADCY5, CAPN10 and JAZF1 Gene Polymorphisms and Placental Expression in Women with Gestational Diabetes
Source: Life (Basel). 2021 Aug 9;11(8):806. doi: 10.3390/life11080806 (PMC8399092; doi:10.3390/life11080806)
Supplement: Supplementary file 1 [file life-11-00806-s001.zip]

Archive with 1 entries (1 files):
- life-1299143-supplementary.pdf
